# Supplementary material for: Exploration of the Adsorption Reduction of the Pigment Aggregates Strength under the Effect of Surfactants in Water-Dispersion Paints
Source: Polymers (Basel). 2022 Feb 28;14(5):996. doi: 10.3390/polym14050996 (PMC8912600; doi:10.3390/polym14050996)
Supplement: Supplementary file 1 [file polymers-14-00996-s001.zip]

Archive with 1 entries (1 files):
- polymers-1536134-supplementary.pdf
